# Supplementary material for: ZrO2 Superhydrophobic Coating with an Excellent Corrosion Resistance and Stable Degradation Performance on Zr-Based Bulk Metallic Glass
Source: Materials (Basel). 2023 Dec 26;17(1):118. doi: 10.3390/ma17010118 (PMC10779633; doi:10.3390/ma17010118)
Supplement: Supplementary file 1 [file materials-17-00118-s001.zip]

Archive with 1 entries (1 files):
- materials-2766449-supplementary.pdf
